# Supplementary material for: Fetal Calf Serum Exerts an Inhibitory Effect on Replication of Duck Hepatitis A Virus Genotype 1 in Duck Embryo Fibroblast Cells
Source: Viruses. 2020 Jan 9;12(1):80. doi: 10.3390/v12010080 (PMC7019637; doi:10.3390/v12010080)
Supplement: Supplementary file 1 [file viruses-12-00080-s001.zip]

Archive with 3 entries (2 files):
- Supplementary Files/
- Supplementary Files/Supplementary Figures.pdf
- Supplementary Files/Supplementary Table.pdf
